# Supplementary material for: Clinical outcomes and dosimetric study of hypofractionated Helical TomoTherapy in breast cancer patients
Source: PLoS One. 2019 Jan 31;14(1):e0211578. doi: 10.1371/journal.pone.0211578 (PMC6355009; doi:10.1371/journal.pone.0211578)
Supplement: S1 Data — (XLS) [file pone.0211578.s001.xls]

## Sheet: data
id	age	side	Duration to status (month)	status	acute_skin_toxicity	technique	late_skin	subcute	silicone	ctv	ajcc stage	surgery_type	vital_status	Duration to vital status (month)	d2	d98	d50	v90_ptv	v95	v107	hi	ci	v20_lung	dmean_lung	v20_gy_ipsi_lung	v40_heart	v25_heart	dmean_heart	v25_gy_heart	contralateral_breast_gy
1	62	Lt	36.7967	NED	1	TomoHelical	1	1	no silicone	CW+SPC+AX	stage III	MRM	l	36.7967	44.864	40.521	42.456	99.9	98.663	0.93	0.102294	0.79967	83.2	18.5	34.76	14	52.3	11.7	5.469	7.43
2	52	Lt	28.6817	Distant	1	TomoHelical	1	1	no silicone	CW+SPC+AX	stage II	MRM	d	31.1786	44.712	40.493	42.538	99.97	98.67	0.31	0.0991819	0.763722	65.6	16.45	32.453	7.6	25.2	9.8	2.691
3	62	Rt	74.1191	NED	1	TomoHelical	1	1	no silicone	CW+SPC+AX	stage III	MRM	l	74.1191	55.547	47.249	52.759	99.7	97.95		0.157281	0.7316	100	29.44	97.575	31.5	68.5	16.82	13.076	4.89
7	70	Lt	59.9261	Distant	1	TomoHelical	0	0	no silicone	CW+SPC+AX	stage III	MRM	d	60.0575	54.322	48.702	52.644	99.6	98.817	0	0.106755	0.621848	70.3	18.26	28.551	57.6	90.38	23.62	39.524
4	54	Lt	73.462	NED	1	TomoDirect	0	0	no silicone	Breast only	stage I	BCS	l	73.462	46.15	41.583	44.387	99.97	99.502	13.988	0.10289	0.753077	79.9	17.2	33.285	50.9	73.3	17.3	19.812
5	55	Rt	73.7577	NED	1	TomoHelical	0	0	no silicone	breast+SPC	stage III	BCS	l	73.7577	65.784	60.205	62.974	100	99.994	14.717	0.0885921	0.602681	56.2	18.9	33.427	2.5	27.9	12.87	1.624	9.59
6	72	Lt	73.0021	NED	1	TomoHelical	0	0	no silicone	Breast only	stage I	BCS	l	73.0021	45.692	41.066	44.523	99.7	98.684	6.756	0.103901	0.799484	97.6	17.2	20.807	32.1	88.9	15.68	5.763
8	75	Lt	71.1622	NED	1	TomoHelical	0	0	no silicone	Breast only	stage III	BCS	l	71.1622	45.57	42.74	44.714	99.99	99.927	9.28	0.0632911	0.784195	98.8	18.27	23.673	69.8	99.9	20.32	19.665
9	51	Rt	83.1211	NED	1	TomoDirect	1	0	no silicone	CW+SPC	stage I	MRM	l	83.1211	45.295	42.034	43.725	99.99	99.917	1.955	0.0745798	0.752494	64.5	15.59	26.559	3.96	38.2	8.78	5.455	9.48
10	58	Lt	68.3696	NED	1	TomoHelical	1	1	no silicone	CW+SPC	stage III	MRM	l	68.3696	44.629	41.878	43.281	100	99.951	0.1	0.0635614	0.753924	72.6	17.06	30.417	25.48	83.7	15.33	6.858
11	38	Rt	67.6797	NED	1	TomoHelical	0	0	no silicone	Breast only	stage II	BCS	l	67.6797	44.519	42.116	43.28	100	99.988	0.072	0.0555222	0.792368	50.86	14.07	25.202	24.1	66.2	13.94	5.304
12	49	Lt	65.3799	NED	1	TomoHelical	0	0	no silicone	breast+SPC+AX	stage II	BCS	l	65.3799	44.671	41.06	43.518	99.72	98.771	0.245	0.0829772	0.764559	51.7	13.99	27.73	49.8	85.7	18.14	17.843
13	58	Rt	14.2587	Distant	1	TomoHelical	1	1	no silicone	CW+SPC+AX	stage III	MRM	d	14.2587	46.171	41.424	44.664	99.7	99.242		0.106283	0.604682	58.4	15.2	28.798	59.23	90	19.8	23.872	11.46
14	52	Rt	67.0883	NED	1	TomoHelical	1	1	no silicone	Breast only	stage II	BCS	l	67.0883	44.587	41.963	43.462	100	99.941	0.044	0.0603746	0.81106	50.7	13.22	20.67	15.1	43.6	11.5	2.154	12.33
15	20	Lt	6.63655	Distant	1	TomoHelical	1	1	no silicone	breast+SPC+AX	stage III	BCS	d	16.1971	51.42	47.363	49.358	100	99.95	4.74	0.0821954	0.804168	61.2	15.6	26.639	47.8	76	18.49	16.86	11.01
16	53	Lt	63.8686	NED	1	TomoHelical	0	0	silicone	CW+SPC	stage II	MRM	l	63.8686	50.256	47.104	48.799	100	99.883	0	0.0645915	0.67364	63.1	16	27.88	32.2	76.2	17.5	15.936	12.01
17	42	Rt	58.1191	LD	1	TomoHelical	0	0	no silicone	breast+SPC	stage II	BCS	l	61.4702	45.585	41.527	43.774	99.6	99.06	4.128	0.0927034	0.693396	64	15.2	27.344	38.6	94.4	17	9.635	13.15
18	30	Rt	61.3388	NED	1	TomoHelical	0	0	silicone	breast+SPC	stage II	BCS	l	61.3388	50.136	47.511	48.837	100	99.938	0.057	0.0537502	0.687374	77.1	16.4	26.883	34.5	72.2	17.3	17.631	10.81
19	45	Rt	44.9446	NED	1	TomoHelical	1	1	no silicone	breast+SPC+AX	stage II	BCS	d	44.9446	44.327	42.009	43.193	100	99.975	0.024	0.0536661	0.730236	80.2	15.7	24.579	4.3	68.1	11.9	0	3.64
22	45	Rt	6.99795	Distant	1	TomoHelical	0	1	no silicone	CW+SPC+AX	stage III	MRM	l	6.70226	44.594	40.619	42.471	99.9	98.932	0.634	0.0935933	0.789737	95.4	19.7	35.207	11.7	54.6	12.3	3.884	6.19
21	51	Lt	58.4148	NED	1	TomoDirect	1	1	no silicone	breast+SPC	stage II	BCS	l	58.4148	43.652	42.273	42.948	100	99.997	0.01	0.0321086	0.698167	82.6	17.2	25.702	58.2	96.7	20.3	25.44	8.92
20	49	Lt	42.5791	NED	1	TomoHelical	1	1	no silicone	CW+SPC+AX	stage III	MRM	d	42.5791	50.771	47.024	49.152	99.9	99.861	1.07	0.0762329	0.724464	79.7	19.2	33.167	38.2	76.8	18.5	17.175
23	54	bilat	47.6057	Distant	2	TomoHelical	2	1	no silicone	CW+SPC+AX	stage III	MRM	d	53.2567	44.854	41.784	43.355	99.7	99.392	0.2	0.0708108	0.552893	54	53.7	15.4	14.3	31.618	66.9	85.6	22.1
24	54	Rt	63.77	NED	1	TomoHelical	1	1	no silicone	CW+SPC+AX	stage III	MRM	l	63.77	45.83	41.817	44.225	99.9	99.679		0.0907405	0.606257	77.7	17.3	33.64	43.4	85.1	18.1	18.939	7.88
25	61	Lt	51.7782	NED	1	TomoDirect	1	1	no silicone	breast+SPC+AX	stage II	BCS	l	51.7782	45.506	41.979	44.154	100	99.896	5.086	0.0798795	0.716581	81.5	17.6	36.454	37.5	69.2	16.3	16.569	6.38
26	59	Rt	51.7782	NED	1	TomoHelical	0	0	no silicone	breast+SPC+AX	stage I	BCS	l	51.7782	53.42	49.093	51.689	99.9	99.645	4.893	0.0837122	0.851499	66.6	15.2	21.897
27	57	Lt	52.4025	NED	1	TomoHelical	1	1	no silicone	CW+SPC+AX	stage II	MRM	l	52.4025	45.013	42.086	43.455	99.9	99.879	0.67	0.067357	0.748641	83.6	18	33.427	37.5	87.8	16.9	12.404
29	23	Rt	50.6283	NED	1	TomoDirect	0	0	silicone	breast+SPC+AX	stage II	BCS	l	50.6283	53.746	47.293	49.909	99.8	97.788	2.752	0.129295	0.682852	59	18.3	37.608	1.04	37.8	10.3	0.196	2.88
30	55	Rt	16.46	NED	1	TomoHelical	1	1	no silicone	breast+SPC+AX	stage III	BCS	d	16.46	44.029	40.883	42.323	99.9	99.239	0.016	0.0743331	0.756564	90.9	18.5	32.256	11.6	32.9	10.7	2.735	9.26
31	57	Lt	45.8316	NED	1	TomoHelical	1	1	no silicone	CW+SPC+AX	stage II	MRM	l	45.8316	43.992	40.577	42.376	98.8	98.611	0	0.0805881	0.823764	100	19.1	34.806	68.3	99.9	21.3	27.252
32	53	Rt	14.5216	DD	1	TomoHelical	1	1	no silicone	CW+SPC+AX	stage III	MRM	d	14.5216	43.989	40.624	42.377	99.9	98.862	0.072	0.0794063	0.747065	90.1	17.9	33.019	9.78	30.7	10.4	2.481	5.79
33	71	Rt	50.3326	NED	1	TomoHelical	0	1	no silicone	CW+SPC+AX	stage III	MRM	l	50.3326	49.179	45.606	47.75	99.9	98.814	0	0.0748272	0.766036	69.6	19.6	35.92	35.8	73.2	18.5	18.902	10.53
34	51	Rt	22.7023	NED	1	TomoHelical	1	1	no silicone	CW+SPC+AX	stage III	MRM	d	22.7023	44.463	41.038	42.343	100	99.781	0.024	0.080887	0.75128	99.2	20.5	20	52.1	87.5	18.7	18.342	6.95
35	36	Lt	49.7084	NED	1	TomoHelical	0	0	silicone	Breast only	stage II	BCS	l	49.7084	43.63	41.113	42.453	99.9	99.68	0.005	0.0592891	0.871305	83.2	16	24.45	62.6	99.9	20.1	20.139	10.34
36	48	Lt	53.1253	NED	1	TomoHelical	1	1	silicone	CW+SPC+AX	stage III	MRM	l	53.1253	44.1	40.754	42.46	99.9	99.275	0.045	0.0788036	0.797756	78.7	19.1	36.759	22.3	45.6	13.5	9.347	6.17
37	51	Lt	39.9836	NED	1	TomoHelical	1	1	no silicone	CW+SPC+AX	stage II	MRM	d	39.9836	44.098	40.61	42.433	99.9	98.854	0.085	0.0822002	0.7669	100	20.1	36.5	10.9	59.1	12.1	2.197	5.28
38	50	bilat	31.54	Distant	1	TomoHelical	1	1	no silicone	CW+SPC	stage III	MRM	d	32.3614	51.665	47.65	49.553	99.9	98.45	0	0.0810244	0.754062	93.2	81.1	22.3	21.3	35.828	84.7	99.7	27
39	51	Lt	48.8214	NED	1	TomoHelical	1	1	no silicone	CW+SPC+AX	stage III	MRM	l	48.8214	43.947	40.305	42.361	99.9	98	0.007	0.0859753	0.67862	89.7	18.1	35.763	26.1	65.7	13.4	5.189	4.95
28	36	Rt	22.5708	NED	1	TomoHelical	1	1	silicone	CW+SPC	stage II	MRM	d	22.5708	45.185	39.799	42.533	99.5	96.478	1.886	0.126631	0.658959	89.2	14.7	17.5	28.6	75.9	14.9	6.878
40	30	Lt	49.347	NED	1	TomoHelical	1	1	silicone	CW+SPC	stage I	MRM	l	49.347	44.373	41.182	42.439	100	99.811	0.251	0.0751903	0.605987	100	17.1	22.783	12	78	13.3	2.045	5.17
41	44	Lt	48.2628	NED	1	TomoDirect	1	1	no silicone	Breast only	stage II	BCS	l	48.2628	30.491	28.044	29.346	99.9	99.043	0.204	0.0833844	0.704264	40.8	9.1	22.287	23.4	53.3	9.4	4.537	6.11
42	45	Rt	50.6612	NED	1	TomoHelical	1	1	no silicone	breast+SPC+AX	stage IV	BCS	l	50.6612	43.948	40.898	42.3	99.9	99.492	0.01	0.072104	0.85775	90.4	17.6	33.658	18.6	60.8	13.1	4.813	6.5
43	81	Lt	37.2895	NED	1	TomoHelical	1	1	no silicone	CW+SPC+AX	stage III	MRM	d	37.2895	43.922	41.103	42.394	100	99.716	0	0.0664953	0.797796	83.4	17.3	31.58	14.8	38.8	11.4	4.111	9.54
44	52	Rt	51.3511	NED	0	TomoHelical	1	1	no silicone	CW+SPC+AX	stage II	MRM	l	51.3511	44.011	40.455	42.255	99.9	98.425	0.083	0.0841557	0.79829	82.1	18.8	35.519	31.4	69	15	10.008	8.03
45	52	Lt	50.4312	NED	0	TomoHelical	1	1	no silicone	CW+SPC+AX	stage III	MRM	l	50.4312	44.689	40.589	42.404	99.7	98.638	0.991	0.096689	0.8023	89	18.3	35.162	50.7	98.8	19.3	23.309	8.7
46	54	Rt	52.3039	NED	0	TomoHelical	1	1	no silicone	CW+SPC	stage II	MRM	l	52.3039	44.011	40.671	42.392	99.9	99.987	0.014	0.0787885	0.796773	82.4	17.32	30.902	10.3	33.4	10.8	1.435	10.31
47	49	Rt	48.1643	NED	0	TomoHelical	1	1	silicone	CW+SPC+AX	stage III	MRM	l	48.1643	44.145	40.913	42.345	99.9	99.276	0.069	0.0763254	0.900473	99.9	19.4	35.326	21	79.9	14.4	5.795	8.84
48	52	Lt	49.2813	NED	0	TomoHelical	1	1	no silicone	CW+SPC+AX	stage II	MRM	l	49.2813	43.966	40.547	42.275	99.9	98.925	0.063	0.0808752	0.833026	61.1	17.2	34.575	24.7	66.9	14.6	9.149	4.58
49	47	Lt	16.3943	Distant	1	TomoHelical	1	1	no silicone	CW+SPC+AX	stage II	MRM	d	27.4661	49.679	45.69	47.651	99.6	98.566	0.42	0.0837128	0.776863	93	19.8	36.387	63.1	99.7	23.7	37.445	8.87
50	71	Lt	47.6386	NED	1	TomoHelical	1	1	no silicone	Breast only	stage III	BCS	l	47.6386	44.426	41.249	42.495	100	99.838	0.309	0.0747617	0.755596	79.6	16.2	28.573	59.8	98.4	19.4	16.318	8.17
51	61	Lt	48	NED	1	TomoHelical	1	1	no silicone	CW+SPC+AX	stage III	MRM	l	48	44.106	40.976	42.379	99.9	99.737	0.152	0.0738573	0.781047	70	17.3	33.494	21.6	63.9	13.9	7.343
52	67	Rt	15.54	Distant	1	TomoHelical	1	1	no silicone	CW+SPC+AX	stage II	MRM	d	30.5544	49.565	45.336	47.451	99.9	98.069	0.001	0.0891235	0.877467	75.6	19.8	35.986	2.7	30.9	10.6	0.428	10
53	45	Lt	16.6899	Distant	1	TomoHelical	1	1	no silicone	CW+SPC+AX	stage III	MRM	d	49.3142	44.376	40.534	42.413	99.9	98.65	0.486	0.0905854	0.81994	82.7	17.9	33.62	19.8	41.9	12.6	8.773	6.91
54	61	Lt	49.4456	NED	1	TomoHelical	1	1	no silicone	CW+SPC+AX	stage II	MRM	l	49.4456	44.07	40.725	42.344	99.9	99.299	0.104	0.0789958	0.747205	61.2	16.7	35.276	25.2	58.5	13.8	8.878	9.72
55	64	Rt	48.3943	NED	1	TomoHelical	1	1	no silicone	CW+SPC+AX	stage III	MRM	l	48.3943	49.71	45.518	47.711	99.9	98.671	0.089	0.0878623	0.867058	90.6	20.8	37.211	19.9	71.4	13.4	1.463
56	53	Lt	48.5914	NED	1	TomoHelical	1	1	no silicone	CW+SPC	stage II	MRM	l	48.5914	44.251	40.601	42.393	99.9	98.828	0.063	0.0860991	0.823462	81.8	18.3	34.836	20.2	46.7	13	8.643	6.54
57	58	Rt	49.3142	NED	1	TomoHelical	1	1	no silicone	CW+SPC+AX	stage III	MRM	l	49.3142	44.203	40.683	42.514	99.9	99.049	0.021	0.0827963	0.814621	85.4	18.7	36.749	1	34.6	9.9	0.015	5.37
58	45	Rt	49.1828	NED	1	TomoHelical	1	1	no silicone	CW+SPC+AX	stage II	MRM	l	49.1828	49.203	45.474	47.653	99.9	98.235	0.01	0.0782532	0.90834	81.7	18.7	34.03	6.9	31	10.9	1.882	9.8
59	55	Rt	53.8152	NED	1	TomoHelical	1	1	no silicone	CW+SPC+AX	stage III	MRM	l	53.8152	49.878	45.598	47.589	99.9	98.623	0	0.0899367	0.766748	72.1	18.8	36.359	0.2	10.3	8.3	0	7.87
60	49	Rt	22.3737	NED	1	TomoHelical	1	1	no silicone	CW+SPC+AX	stage III	MRM	d	22.3737	44.04	40.412	42.247	99.9	98.468	0.096	0.0858759	0.879522	72.2	19.4	40.213	12.1	62.2	12.8	7.062	4.45
61	51	Rt	44.8789	NED	1	TomoHelical	1	1	no silicone	CW+SPC+AX	stage III	MRM	l	44.8789	44.955	40.545	42.241	99.9	98.626	0.999	0.104401	0.800056	85.9	18.7	36.183	27.2	67.1	15	11.309	7.73
62	48	Lt	3.18686	Distant	1	TomoHelical	1	1	no silicone	CW+SPC+AX	stage III	MRM	d	5.15811	49.561	45.407	47.637	99.9	98.316	0.115	0.0872011	0.87191	81	21.4	41.669	46.4	87	20.2	26.11	6.6
63	46	Lt	52.7639	NED	1	TomoHelical	1	1	no silicone	breast+SPC	stage II	BCS	l	52.7639	44.567	40.389	42.294	99.9	98.366	0.819	0.0987847	0.827674	99.5	20.2	35.346	33.3	87.8	16.8	12.947	6.27
64	61	Lt	27.0719	NED	1	TomoHelical	1	1	no silicone	CW+SPC+AX	stage III	MRM	d	27.0719	43.962	40.453	42.325	99.9	98.524	0.111	0.0829061	0.846896	77.8	18.8	38.02	21	50	13.5	10.462	8.07
65	43	bilat	47.7372	NED	1	TomoHelical	1	1	no silicone	breast+SPC	stage II	BCS	l	47.7372	43.647	40.558	42.284	99.9	98.737	0.018	0.0730536	0.890929	73.5	77.8	15.3	18.4	35	34.9	72.7	15.7
66	55	Lt	49.7413	NED	1	TomoHelical	1	1	no silicone	CW+SPC+AX	stage II	MRM	l	49.7413	43.823	40.854	43.338	99.9	99.333	0.01	0.068508	0.864661	82	17.2	31.723	36.3	92.7	16.8	12.842	6.53
67	66	Rt	47.1129	NED	1	TomoHelical	1	1	no silicone	CW+SPC+AX	stage III	MRM	l	47.1129	49.767	45.559	47.587	99.8	98.637	0.086	0.0884275	0.710321	69.2	19	35.394	4.4	21.3	10.2	1.245	11.15
68	60	Rt	45.2731	NED	1	TomoHelical	1	1	no silicone	CW+SPC+AX	stage III	MRM	l	45.2731	44.408	40.467	42.462	99.9	98.419	0.192	0.0928124	0.834838	82.6	19.1	38.616	27.7	71.5	14.3	5.46	6.26
69	55	Lt	39.9507	Distant	1	TomoHelical	1	1	no silicone	CW+SPC+AX	stage III	MRM	d	43.5975	43.949	40.595	42.293	99.9	98.789	0.084	0.0793039	0.800582	77.4	18.8	37.363	30	68.2	15.4	11.245	8.83
70	46	bilat	11.8932	Distant	1	TomoHelical	1	1	no silicone	CW+SPC+AX	stage IV	MRM	d	26.5133	51.461	47.621	49.743	99.9	98.719	0	0.0771968	0.877695	87	99.8	20	17.9	22.373	43	95.2	20.7
71	47	Lt	49.1499	NED	1	TomoHelical	1	1	no silicone	CW+SPC+AX	stage III	MRM	l	49.1499	44.099	40.941	42.408	99.9	99.43	0.068	0.0744671	0.843846	76.1	18.2	35.989	40.8	81.5	16.8	13.646	7.28
72	42	Rt	49.4784	NED	1	TomoHelical	1	1	silicone	CW+SPC+AX	stage II	MRM	l	49.4784	44.195	40.527	42.383	99.9	98.487	0.212	0.0865441	0.779432	88	18.1	31.772	35.5	91.1	17	11.836	5.96
73	43	Rt	47.8357	NED	1	TomoHelical	1	1	no silicone	CW+SPC+AX	stage II	MRM	l	47.8357	44.12	40.758	42.342	99.9	99.349	0.032	0.0794011	0.755709	85.3	18	34.852					7.24
74	38	Rt	43.2033	NED	1	TomoHelical	1	1	no silicone	CW+SPC+AX	stage III	MRM	l	43.2033	54.954	47.591	50.591	99.9	98.152	4.3	0.14554	0.738617	9.9	18.7	35.053					12.03
75	45	Lt	46.4887	NED	1	TomoHelical	1	1	no silicone	CW+SPC+AX	stage III	MRM	l	46.4887	50.086	45.852	47.773	99.9	99.373	0.152	0.0886275	0.72202	67.2	19.6	37.153	12.1	69.6	14.7	5.785
76	68	Lt	58.8747	NED	1	TomoHelical	1	1	no silicone	CW+SPC+AX	stage III	MRM	l	58.8747	44.283	40.774	42.456	99.9	98.885	0.177	0.0826503	0.748865	94.4	18.6	34.622	46.7	98.3	18.6	25.098	4.93
77	54	Rt	46.2916	NED	1	TomoHelical	1	1	no silicone	breast+SPC+AX	stage III	BCS	l	46.2916	44.091	40.646	42.315	99.9	98.975	0.142	0.0814132	0.901073	80.8	17	32.335	12.5	63	12.7	2.9	6.64
78	48	Lt	11.4661	NED	1	TomoHelical	1	1	no silicone	CW+SPC+AX	stage III	MRM	d	11.4661	44.348	40.825	42.483	99.9	99.134	0.155	0.0829273	0.78866	76.9	16.4	29.435	54.3	98.1	19.1	17.358	7.53
79	66	Lt	46.7187	NED	1	TomoHelical	1	1	no silicone	CW+SPC+AX	stage III	MRM	l	46.7187	49.867	45.368	47.639	99.9	98.28	0.14	0.0944394	0.803762	70.6	19.1	36.901	21.9	51.1	15.7	13.353	10.71
80	62	Lt	46.4887	NED	1	TomoHelical	1	1	no silicone	CW only	stage II	MRM	l	46.4887	50.063	45.862	47.934	99.9	99.049	0.076	0.0876413	0.628437	97.9	17.8	33.162	30.8	82.6	17.6	14.566	7.24
81	41	Lt	43.0719	NED	1	TomoHelical	1	1	no silicone	Breast only	stage I	BCS	l	43.0719	51.542	48.237	50.082	99.9	99.624	0.035	0.0659918	0.779127	75.2	17.5	29.236	47.5	99.6	21.5	30.154	4.73
82	57	Rt	49.1499	NED	1	TomoHelical	1	1	no silicone	CW+SPC+AX	stage III	MRM	l	49.1499	44.318	40.391	42.506	99.8	98.254	0.012	0.092387	0.801368	81.2	19.2	34.645	8.3	35.1	10.4	1.523	10.65
83	63	Lt	32.1314	Distant	1	TomoHelical	1	1	no silicone	CW+SPC+AX	stage III	MRM	d	37.1581	44.017	40.534	42.442	99.9	98.649	0.005	0.0820649	0.826653	68.9	18.2	36.1	22.2	74.7	14.1	4.545	7.65
84	46	Lt	20.8953	Distant	1	TomoDirect	1	1	no silicone	breast+SPC+AX	stage III	BCS	d	21.2238	43.744	40.92	42.501	99.9	99.078	0.004	0.0664455	0.719741	84.4	19.3	35.441	47.8	87.2	19.3	22.036	5.43
85	79	Rt	50.4312	NED	1	TomoHelical	1	1	no silicone	CW+SPC+AX	stage IV	MRM	l	50.4312	44.387	40.349	42.517	99.9	98.16	0.141	0.0949738	0.772298	90.9	19	36.555	27.3	79	15	6.203	7.36
86	47	Rt	33.2813	NED	1	TomoHelical	1	1	no silicone	CW+SPC+AX	stage III	MRM	d	33.2813	44.046	40.732	42.482	99.9	99.139	0.156	0.0780095	0.81054	80.3	18.4	35.84	8.9	46.4	11	0.889	6.04
87	55	Rt	35.0226	Distant	1	TomoHelical	1	1	no silicone	CW+SPC+AX	stage III	MRM	d	35.9425	44.06	40.38	42.277	99.9	98.223	0.03	0.087045	0.817833	79.7	19.3	39.138	20.9	59.2	13.1	3.696	7
88	51	Rt	44.9117	Distant	1	TomoHelical	1	1	no silicone	CW+SPC+AX	stage IV	MRM	l	44.9117	44.506	40.541	42.545	99.9	98.783	0.083	0.0931954	0.789361	78.6	18.7	36.445	18	75.7	13.9	2.752	6.62
89	56	Lt	45.2731	NED	1	TomoHelical	1	1	no silicone	Breast only	stage II	BCS	l	45.2731	44.509	41.199	42.514	99.9	99.699	0.356	0.0778567	0.754372	84.3	18.2	33.868	31.6	91.6	15.7	6.091	6.07
90	55	Lt	43.3676	NED	1	TomoHelical	1	1	no silicone	CW+SPC+AX	stage III	MRM	l	43.3676	44.082	40.752	42.568	99.9	98.903	0.001	0.0782278	0.812577	81.1	19.5	39.052	52.6	99.9	19.2	16.251	7.33
91	69	Rt+Lt	13.2402	LD	1	TomoHelical	1	1	no silicone	CW+SPC+AX	stage III	MRM	l	47.2444	43.747	40.316	42.277	99.9	98.162	0.003	0.0811552	0.846909	71	66.7	18.2	18.5	37.949	21	61.2	13.8
92	48	Rt	45.6016	NED	1	TomoHelical	1	1	no silicone	Breast only	stage II	BCS	l	45.6016	44.459	40.693	42.492	99.9	99.002	0.533	0.0886284	0.883046	92.1	16	24.547	17.5	66.3	13.1	1.879	6.1
93	60	Rt + Lt	43.039	NED	1	TomoHelical	1	1	no silicone	CW+SPC+AX	stage III	MRM	l	43.039	43.744	40.607	42.418	99.9	98.732	0.003	0.0739545	0.776246	73.7	73.7	17.8	17.8	33.687	16.6	68.1	13.6
94	54	Rt	44.6817	NED	1	TomoHelical	1	1	no silicone	Breast only	stage II	BCS	l	44.6817	44.087	40.564	42.6	99.9	98.735	0.031	0.0826995	0.864406	86.9	17.4	36.861	13	67.6	12.9	3.09
95	55	Lt	46.5216	NED	1	TomoHelical	1	1	no silicone	CW+SPC+AX	stage II	MRM	l	46.5216	44.129	40.537	42.441	99.9	98.494	0.41	0.0846351	0.820707	71.1	17.3	35.437	23.1	80.6	14.3	2.566
96	61	Rt	6.07803	NED	1	TomoHelical	1	1	no silicone	CW+SPC+AX	stage III	MRM	d	6.07803	44.34	40.526	42.47	99.9	98.541	0.123	0.0898046	0.842025	99.4	20.2	36.886	5.1	38.5	10.2	0.072	6.13
97	77	Rt	41.1335	NED	1	TomoHelical	1	1	no silicone	breast+SPC+AX	stage II	BCS	l	41.1335	44.236	40.359	42.378	99.8	98.225	0.108	0.0914861	0.87374	87.4	17.4	34.399	7.9	57.7	11.7	0.213	5.84
98	63	Rt	11.5647	Distant	1	TomoHelical	1	1	no silicone	CW+SPC+AX	stage IV	MRM	l	42.6448	49.677	45.255	47.685	99.9	98	0.02	0.0927336	0.795658	67.3	20.2	40.128	6	27.9	10.5	1.529	8.38
99	84	Rt	41.3634	NED	1	TomoHelical	1	1	no silicone	CW+SPC+AX	stage III	MRM	l	41.3634	49.624	45.439	47.627	99.8	98.215	0.02	0.0878703	0.837206	69.8	19.6	36.447	0.98	10.9	8	0.189	4.59
122	49	Lt	44.6817	NED	1	TomoHelical	1	1	no silicone	CW+SPC+AX	stage III	MRM	l	44.6817	49.614	45.405	47.625	99.9	98.275	0.04	0.088378	0.693507	88.9	19.3	40.269	30.5	83.7	16.3	13.792	5.21
100	73	Rt	44.1889	NED	1	TomoHelical	1	1	no silicone	CW+SPC+AX	stage II	MRM	l	44.1889	44.779	40.327	42.553	99.9	98	0.93	0.104622	0.779602	100	19.8	33.863	4.5	23	8.8	1.393	5.29
101	55	Rt	45.3717	NED	1	TomoHelical	1	1	no silicone	CW+SPC+AX	stage II	MRM	l	45.3717	44.496	20.396	42.446	99.8	98.067	0.26	0.56778	0.809934	79.2	18.9	37.783	9.1	45.7	11.2	1.962	6.1
102	35	Rt	44.1889	NED	1	TomoHelical	1	1	silicone	CW+SPC+AX	stage II	MRM	l	44.1889	44.332	40.538	42.301	99.9	98.79	0.48	0.0896906	0.8072	90.3	18.4	35.094	20	74.3	14.2	6.025	7.37
103	70	Rt	27.1047	NED	1	TomoHelical	1	1	no silicone	CW+SPC+AX	stage III	MRM	d	27.1047	44.277	40.603	42.368	99.9	98.919	0.08	0.0867164	0.736042	71.6	18.3	35.92	6.1	32.3	10.1	1.53	8.33
104	63	Lt	10.5133	NED	1	TomoHelical	1	1	no silicone	CW+SPC+AX	stage III	MRM	d	10.5133	44.263	40.526	42.458	99.9	98.605	0.05	0.0880164	0.830058	63.4	17.9	36.781	17.5	80.3	14.7	8.301	5.8
105	44	Rt	43.1047	NED	1	TomoHelical	1	1	no silicone	CW+SPC+AX	stage III	MRM	l	43.1047	44.375	40.753	42.419	99.9	99.197	0	0.0853863	0.844661	79.9	17.8	34.707	10.6	51	11.6	3.055	7.89
106	57	Rt	44.616	NED	1	TomoHelical	1	1	no silicone	CW+SPC+AX	stage III	MRM	l	44.616	43.947	40.882	42.263	99.9	99.538	0.07	0.0725221	0.823641	74	18.4	36.126	6.8	36.8	10.4	1.677
107	55	Rt	44.7803	NED	1	TomoHelical	1	1	no silicone	CW+SPC+AX	stage III	MRM	l	44.7803	50.1228	45.428	57.651	99.9	98.254	0.23	0.0814348	0.817503	64.3	19.7	36.499	20.3	53.6	15	11.729
108	52	Rt	45.1417	NED	1	TomoHelical	1	1	no silicone	CW+SPC	stage II	MRM	l	45.1417	44.693	40.451	42.496	99.9	98.405	0.56	0.0998212	0.752455	96.4	19.9	36.305	10.2	46.6	11.3	1.782	4.98
109	53	bilat	43.2361	NED	1	TomoHelical	1	1	no silicone	CW+SPC+AX	stage II	MRM	l	43.2361	44.136	40.891	42.428	99.9	99.474	0.02	0.0764825	0.815329	74.9	74.9	17.9	17.9	33.643	40.9	66	17.7
123	53	Rt	17.0513	Distant	1	TomoHelical	1	1	no silicone	CW+SPC+AX	stage III	MRM	d	17.4784	44.578	40.469	42.452	99.9	98.425	0.62	0.0967917	0.809994	94.3	18.1	30.758	8.9	42.2	10.9	2.702	6.39
110	37	Lt	44.2218	NED	1	TomoHelical	1	1	no silicone	CW+SPC	stage II	MRM	l	44.2218	44.503	40.369	42.397	99.9	98.342	0.28	0.0975069	0.800476	80	18.7	36.295	22.6	83	15	7.103	7.86
111	62	Lt	42.5462	NED	1	TomoHelical	1	1	no silicone	CW+SPC+AX	stage II	MRM	l	42.5462	44.79	40.486	42.586	99.9	98.436	0.84	0.101066	0.788406	90.7	18	32.302	17.4	57.1	13.2	5.335	6.49
112	37	Lt	7.35934	Distant	1	TomoHelical	1	1	no silicone	CW+SPC	stage IV	MRM	d	13.306	44.524	40.521	42.333	99.9	98.577	0.19	0.0945598	0.774982	72.5	17.3	39.078	36.2	86.9	16.5	14.093	11.49
113	59	Lt	44.4517	NED	1	TomoHelical	1	1	no silicone	CW+SPC+AX	stage II	MRM	l	44.4517	44.735	40.385	42.485	99.9	98.342	0.75	0.102389	0.77798	99.1	20	37.124	51.9	98.1	18.6	11.9	6.93
114	48	Rt	37.9138	NED	1	TomoHelical	1	1	no silicone	Breast only	stage I	BCS	l	37.9138	44.637	40.824	42.565	99.9	99.162	0.76	0.0895806	0.771359	91.5	17.2	29.298					8.26
115	51	Rt	40.5092	NED	1	TomoDirect	1	1	no silicone	Breast only	stage II	BCS	l	40.5092	44.19	41.263	42.476	99.8	99.766	0.26	0.0689095	0.692422	53.8	15.5	31.76	6.1	8.8	4.6	0.787	4.62
116	59	Rt	41.7248	NED	1	TomoHelical	1	1	no silicone	CW+SPC+AX	stage III	MRM	l	41.7248	44.419	40.347	42.433	99.9	98.133	0.23	0.095963	0.79185	99.7	19.9	35.568	13	60.5	12.8	3.024	2.88
124	62	Lt	43.9261	NED	1	TomoHelical	1	1	no silicone	CW+SPC+AX	stage III	MRM	l	43.9261	44.555	40.481	42.518	99.9	98.538	0.34	0.0958182	0.789302	99.2	19.9	35.753	30.3	74.8	16.5	22.627	6.14
117	57	Rt	43.1704	NED	1	TomoHelical	1	1	no silicone	CW+SPC+AX	stage II	MRM	l	43.1704	44.102	40.562	42.407	99.9	98.734	0.01	0.0834768	0.837572	92.8	17.4	30.365	2.1	29.5	9.4	0	6.31
125	51	Lt	37.2895	NED	1	TomoHelical	1	1	no silicone	CW+SPC+AX	stage III	MRM	l	37.2895	49.277	45.341	47.452	100	98.218	0	0.082947	0.791642	82.3	17.9	38.905	5.5	37.9	10	10.819	11.1
126	60	Rt	42.1191	NED	1	TomoHelical	1	1	no silicone	CW+SPC+AX	stage III	MRM	l	42.1191	50.457	45.415	47.853	99.9	98.477	1.13	0.105364	0.836153	95.9	20.5	36.987	16.7	64.2	13.5	5.352	8.56
127	29	Rt	7.22793	NED	1	TomoHelical	1	1	no silicone	CW+SPC+AX	stage III	MRM	l	7.22793	45.047	40.719	42.638	100	99.064	1.52	0.101506	0.730104	94.4	18.3	35.32	5.7	36.4	10.3	0.119	5.42
118	76	Lt	37.5524	NED	1	TomoHelical	1	1	no silicone	CW+SPC+AX	stage III	MRM	l	37.5524	50.174	45.689	47.822	99.9	98.616	0.62	0.0937853	0.783369	77.5	19	35.66	38.6	86.3	16.9	12.053	7.51
119	36	Lt	65.1499	NED	1	TomoHelical	1	1	no silicone	breast+SPC	stage II	BCS	l	65.1499	45.3	40.393	42.58	99.9	98.254	2.13	0.115242	0.660271	92.2	15.7	21.868	18.5	57.6	13.3	8.453	6.12
120	54	Rt	42.152	NED	1	TomoHelical	1	1	no silicone	CW+SPC	stage III	MRM	l	42.152	44.606	40.731	42.5	99.9	98.978	0.34	0.0911765	0.852021	94.2	18.3	31.295	10.9	53.3	11.8	25.187	9.15
121	37	Rt	41.8563	NED	1	TomoHelical	1	1	no silicone	Breast only	stage II	BCS	l	41.8563	45.203	40.889	42.573	100	99.589	1.92	0.101332	0.804716	91.1	15.5	24.584	4.4	37.3	10	0.004
132	56	Rt	38.2752	NED		TomoHelical	1	1	no silicone	breast+SPC+AX	stage II	BCS	l	38.2752	45.032	40.596	42.587	99.8	98.66	1.01	0.104163	0.800381	79.4	17.3	34.305	12	38.4	11.2	5.112	7.9
128	49	Rt	33.807	NED	1	TomoHelical	1	1	no silicone	CW+SPC+AX	stage III	MRM	l	33.807	44.728	40.36	42.497	99.9	98.247	0.93	0.102784	0.804947	82	19.9	37.416	8.9	38.8	10.8	2.173	5.97
129	47	Rt	38.3737	NED	1	TomoHelical	1	1	no silicone	CW+SPC	stage II	MRM	l	38.3737	44.737	40.73	42.615	99.9	99.19	0.96	0.0940279	0.754953	80.7	17.3	33.409	8	36.9	10.5	1.475	6.18
130	40	Rt	35.154	DD	1	TomoHelical	1	1	no silicone	CW+SPC+AX	stage III	MRM	d	35.154	44.602	40.34	42.471	99.9	98.107	0.55	0.100351	0.777897	76	18.6	36.376	8.1	27	9.9	2.079	6.9
133	48	Rt	40.9363	NED	1	TomoHelical	1	1	no silicone	CW+SPC	stage III	MRM	l	40.9363	45.099	40.398	42.458	99.9	98.436	1.47	0.110721	0.805231	77.7	18.4	34.916	18.9	63.9	13.5	5.102	7.16
134	67	Lt	41.7577	NED	1	TomoHelical	1	1	no silicone	CW+SPC	stage III	MRM	l	41.7577	50.008	45.436	47.791	99.9	98.255	0.16	0.0956666	0.765689	74.5	19.7	36.057	10.3	38.3	12.4	4.438	7.71
131	56	Lt	40.9363	NED	1	TomoHelical	1	1	no silicone	CW+SPC+AX	stage II	MRM	l	40.9363	44.488	40.546	42.359	99.9	98.913	0.15	0.0930617	0.78113	83.8	18.4	34.032	18.2	43.8	12.8	9.224	6.83
135	56	Lt	8.44353	NED	1	TomoHelical	1	1	no silicone	CW+SPC+AX	stage III	MRM	l	8.44353	44.129	40.666	42.537	100	98.96	0.06	0.0814115	0.820927	76.5	16.8	31.424	12.8	34.5	11.11	4.586	5.62
136	59	Rt	37.2238	NED	1	TomoHelical	1	1	no silicone	CW+SPC+AX	stage II	MRM	l	37.2238	44.317	40.883	42.525	100	99.692	0	0.0807525	0.757131	78.7	18.2	33.738	3	23.9	9	0.0003	5.22
